# Supplementary material for: Topological Progress Potential-Enhanced Continuous-Space Ant Colony Algorithm for Robot Path Planning
Source: Sensors (Basel). 2026 Feb 14;26(4):1264. doi: 10.3390/s26041264 (PMC12943985; doi:10.3390/s26041264)
Supplement: Supplementary file 1 [file sensors-26-01264-s001.zip]

Archive with 1 entries (1 files):
- sensors-4114595-supplementary.pdf
